# Supplementary material for: Discovery of a New Drug-like Series of OGT Inhibitors by Virtual Screening
Source: Molecules. 2022 Mar 19;27(6):1996. doi: 10.3390/molecules27061996 (PMC8950328; doi:10.3390/molecules27061996)
Supplement: Supplementary file 1 [file molecules-27-01996-s001.zip]

Archive with 1 entries (1 files):
- molecules-1612960-supplementary.pdf
